# Supplementary material for: Nuclear pore complexes undergo Nup221 exchange during blood-stage asexual replication of Plasmodium parasites
Source: mSphere. 2024 Nov 11;9(12):e00750-24. doi: 10.1128/msphere.00750-24 (PMC11656741; doi:10.1128/msphere.00750-24)
Supplement: Table S1 — Nup counting. [file msphere.00750-24-s0002.xlsx]

## Sheet: Nup138
Experiment	20220725 Nup138
Cell number	Cell Stage	Nucleus number	Number of nups around nucleus	MTOC (Y or N)	Number of nups around MTOC	Total nups in cell
1	Ring	1	13	N	---	13
2	Troph	1	198	Y	6, 7	198
3	Troph	1	75	N	---	75
4	Ring	1	19	N	---	19
5	Ring	1	47	N	---	47
6	Troph	1	74	N	---	74
7	Ring	1	11	N	---	11
7	Ring	1	22	N	---	22
7	Ring	1	31	N	---	31
7	Troph	1	49	N	---	49
7	Troph	1	100	N	---	100
7	Ring	1	31	N	---	21
9	Troph	1	59	N	---	59
10	Troph	1	40	N	---	40
11	Troph	1	110	Y	7	110
13	Schizont	1	30	Y	6	119
13	Schizont	2	19	Y	8	---
13	Schizont	3	26	Y	5	---
13	Schizont	4	17	Y	5	---
13	Schizont	5	14	Y	5	---
13	Schizont	6	13	Y	5	---
14	Schizont	1	49	Y	6, 4	174
14	Schizont	2	33	Y	8, 7	---
14	Schizont	3	50	Y	6, 6	---
14	Schizont	4	42	Y	7, 5	---
15	Troph	1	117	Y	5	117
16	Troph	1	173	Y	6, 7	173
17	Troph	1	52	N		52
19	Troph	1	30	Y	5	30
19	Troph	2	42	Y	2, 2	42
Experiment	20221121 Nup138 late enriched
Cell number	Cell Stage	Nucleus number	Number of nups around nucleus	CP (Y/N)	Number of nups around CP	Total nups in cell
2	Ring	1	27	N	---	248
3	Schizont	1	29	Y	6, 5	---
3	Schizont	2	39	Y	6, 6	---
3	Schizont	3	42	Y	6, 6	---
3	Schizont	4	43	Y	5, 7	---
3	Schizont	5	38	Y	7, 7	---
3	Schizont	6	30	Y	5, 5	---
3	Schizont	7	24	Y	6, 7	---
5	Schizont	1	57	Y	3	186
5	Schizont	2	74	Y	6, 7	---
5	Schizont	3	55	Y	5	---
6	Schizont	1	62	Y	6, 5	341
6	Schizont	2	60	Y	3, 5	---
6	Schizont	3	42	Y	6, 7	---
6	Schizont	4	44	Y	4, 3	---
6	Schizont	5	86	Y	6, 7	---
6	Schizont	6	47	Y	3, 4	---
7	Schizont	1	86	Y	6, 6	216
7	Schizont	2	77	Y	7	---
7	Schizont	3	53	Y	5	---
7	Troph	1	114	Y	5, 5	114
8	Merozoites	1	14	Y	5	162
8	Merozoites	2	13	Y	3	---
8	Merozoites	3	12	Y	3	---
8	Merozoites	4	16	Y	3	---
8	Merozoites	5	13	Y	3	---
8	Merozoites	6	11	Y	4	---
8	Merozoites	7	9	Y	3	---
8	Merozoites	8	12	Y	1	---
8	Merozoites	9	10	Y	3	---
8	Merozoites	10	9	Y	3	---
8	Merozoites	11	12	Y	4	---
8	Merozoites	12	9	Y	3	---
8	Merozoites	13	10	Y	4	---
8	Merozoites	14	12	Y	2	---
9	Troph	1	131	Y	5, 5	131
11	Merozoites	1	11	Y	3	176
11	Merozoites	2	11	Y	3	---
11	Merozoites	3	13	Y	3	---
11	Merozoites	4	15	Y	5	---
11	Merozoites	5	16	Y	4	---
11	Merozoites	6	7	Y	5	---
11	Merozoites	7	10	Y	4	---
11	Merozoites	8	15	Y	6	---
11	Merozoites	9	10	Y	5	---
11	Merozoites	10	14	Y	4	---
11	Merozoites	11	12	Y	4	---
11	Merozoites	12	10	Y	5	---
11	Merozoites	13	13	Y	6	---
11	Merozoites	14	19	Y	6	---
13	Troph	1	79	Y	6, 7	79

## Sheet: Nup313
Experiment	20220630 Nup313 berghei
Cell number	Cell Stage	Nucleus number	Number of nups around nucleus	CP (Y or N)	Number of nups around CP	Total nups in cell
1	Troph	1	50	N	---	50
2	Ring	1	27	N	---	27
2	Ring	1	63	N	---	63
3	Schizont	1	35	Y	8, 7	191
3	Schizont	2	19	Y	8	---
3	Schizont	3	16	Y	6	---
3	Schizont	4	29	Y	8, 6	---
3	Schizont	5	32	Y	8,11	---
3	Schizont	6	16	Y	7	---
3	Schizont	7	18	Y	8	---
3	Schizont	8	26	Y	7, 7	---
4	Schizont	1	47	Y	6	193
4	Schizont	2	44	Y	3,4	---
4	Schizont	3	59	Y	6	---
4	Schizont	4	43	Y	4, 5	---
6	Merozoites	1	23	Y	5	295
6	Merozoites	2	25	Y	7	---
6	Merozoites	3	24	Y	4	---
6	Merozoites	4	35	Y	7	---
6	Merozoites	5	25	Y	7	---
6	Merozoites	6	18	Y	5	---
6	Merozoites	7	16	Y	7	---
6	Merozoites	8	21	Y	6	---
6	Merozoites	9	21	Y	8	---
6	Merozoites	10	20	Y	6	---
6	Merozoites	11	17	Y	6	---
6	Merozoites	12	14	Y	5	---
6	Merozoites	13	20	Y	5	---
6	Merozoites	14	16	Y	5	---
7	Ring	1	45	N	---	45
8	Ring	1	48	N	---	48
8	Ring	1	58	N	---	58
10	Ring	1	37	N	---	37
11	Troph	1	103	N	---	103
12	Troph	1	104	N	---	104
14	Ring	1	76	N	---	76
14	Schizont	1	47	Y	6, 6	247
14	Schizont	2	31	Y	6, 7	---
14	Schizont	3	29	Y	6, 7	---
14	Schizont	4	19	Y	5, 4	---
14	Schizont	5	24	Y	4, 5	---
14	Schizont	6	32	Y	5, 7	---
14	Schizont	7	38	Y	5, 6	---
14	Schizont	8	27	Y	6, 7	---
15	Troph	1	83	N	---	83
16	Troph	1	246	N	---	246
16	Troph	1	173	N	---	173
17	Ring	1	57	N	---	57
18	Troph	1	233	Y	7	233
19	Ring	1	108	N	---	108
Experiment	20221121 Nup313 late enriched
Cell number	Cell Stage	Nucleus number	Number of nups around nucleus	CP (Y or N)	Number of nups around CP	Total nups in cell
2	Schizont	1	56	Y	5, 7	167
2	Schizont	2	45	Y	3, 6	---
2	Schizont	3	32	Y	6	---
2	Schizont	4	34	Y	6	---
3	Troph	1	286	Y	6, 7	286
4	Troph	1	158	Y	6	283
4	Troph	2	125	Y	8	---
5	Troph	1	128	Y	6	231
5	Troph	2	103	Y	5	---
6	Schizont	1	39	Y	5, 5	150
6	Schizont	2	25	Y	4, 5	---
6	Schizont	3	24	Y	6, 6	---
6	Schizont	4	28	Y	7, 4	---
6	Schizont	5	34	Y	5, 6	---
7	Schizont	1	91	Y	5, 7	198
7	Schizont	2	63	Y	3, 4	---
7	Schizont	3	44	Y	6	---
8	Schizont	1	39	Y	4, 5	189
8	Schizont	2	47	Y	5, 5	---
8	Schizont	3	30	Y	6, 6	---
8	Schizont	4	27	Y	3, 3	---
8	Schizont	5	46	Y	3, 5	---
9	Troph	1	161	Y	2	161
10	Troph	1	82	Y	5, 6	156
10	Troph	2	74	Y	6, 3	---
12	Merozoites	1	12	Y	4	139
12	Merozoites	2	13	Y	4	---
12	Merozoites	3	13	Y	6	---
12	Merozoites	4	13	Y	2	---
12	Merozoites	5	10	Y	4	---
12	Merozoites	6	11	Y	3	---
12	Merozoites	7	11	Y	2	---
12	Merozoites	8	9	Y	3	---
12	Merozoites	9	10	Y	2	---
12	Merozoites	10	17	Y	5	---
12	Merozoites	11	8	Y	2	---
12	Merozoites	12	12	Y	3	---
13	Schizont	1	97	Y	4	227
13	Schizont	2	77	Y	6, 5	---
13	Schizont	3	53	Y	5	---

## Sheet: Nup221
Experiment	20220721 Nup221 M1 10hpi
	Cell number	Cell Stage	Nucleus number	Number of GFP Nups	Number of Myc nups	Number of colocalized Nups	CP (Y or N)	Number of nups around CP(GFP, Myc, colocalized)	Total number of nups in nucleus	Total number nups in cell
	1	Ring	1	21	1	0	Y	5, 0, 0	22	22
	2	Schizont	1	27	9	3	N	---	39	261
	2	Schizont	2	20	10	5	N	---	35	---
	2	Schizont	3	28	14	3	N	---	45	---
	2	Schizont	4	21	8	3	N	---	32	---
	2	Schizont	5	29	12	4	N	---	45	---
	2	Schizont	6	19	8	1	N	---	28	---
	2	Schizont	7	17	8	1	N	---	26	---
	2	Schizont	8	8	2	1	N	---	11	---
	3	Merozoite	1	13	6	3	Y	6, 0, 0	22	22
	4	Troph	1	48	24	8	Y	0, 0, 0	80	80
	5	Troph	1	78	25	5	N	---	108	108
								---		---
	Totals:	---	---	329	127	37	---	---	493	493
Experiment	20220721 Nup221 M1 20hpi
	Cell number	Cell Stage	Nucleus number	Number of GFP Nups	Number of Myc nups	Number of colocalized Nups	CP (Y or N)	Number of nups around CP(GFP, Myc, colocalized)	Total number of nups in nucleus	Total number nups in cell
	1	Schizont	1	23	69	10	Y	3, 0, 3	102	248
	1	Schizont	2	14	35	8	Y	3, 2, 1	57	---
	1	Schizont	3	19	27	6	Y	2, 4, 0	52	---
	1	Schizont	4	9	22	6	Y	1, 0, 0	37	---
	2	Troph	1	31	61	33	N	---	125	125
	3	Schizont	1	8	7	6	Y	0, 0, 0	21	188
	3	Schizont	2	28	13	7	Y	6, 0, 2	48	---
	3	Schizont	3	23	16	3	Y	4, 1, 1 : 0, 5, 1	42	---
	3	Schizont	4	21	13	6	Y	5, 0, 2 : 6, 1, 0	40	---
	3	Schizont	5	19	10	8	Y	2, 0, 4 : 5, 0, 3	37	---
	4	Merozoite	1	15	14	0	Y	---	29	29
	5	Schizont	1	6	14	3	Y	1, 3, 2	23	315
	5	Schizont	2	10	15	2	Y	2, 4, 1	27	---
	5	Schizont	3	8	17	4	Y	0, 3, 4	29	---
	5	Schizont	4	6	7	1	Y	1, 2, 1	14	---
	5	Schizont	5	11	10	3	Y	2, 2, 2	24	---
	5	Schizont	6	20	13	4	Y	3, 3, 0	37	---
	5	Schizont	7	9	14	1	Y	1, 1, 1	24	---
	5	Schizont	8	11	13	2	Y	3, 2, 0	26	---
	5	Schizont	9	6	6	4	Y	1, 0, 2	16	---
	5	Schizont	10	8	5	3	Y	2, 1, 2	16	---
	5	Schizont	11	3	3	4	Y	0, 3, 2	10	---
	5	Schizont	12	8	7	5	Y	1, 0, 3	20	---
	5	Schizont	13	7	7	3	Y	2, 1, 1	17	---
	5	Schizont	14	8	8	4	Y	0, 1, 3	20	---
	5	Schizont	15	6	5	1	Y	0, 4, 1	12	---
	6	Troph	1	55	45	6	N	---	106	106
	7	Merozoite	1	7	13	5	N	---	25	361
	7	Merozoite	2	17	27	4	N	---	48	---
	7	Merozoite	3	11	17	5	N	---	33	---
	7	Merozoite	4	22	24	5	N	---	51	---
	7	Merozoite	5	20	7	4	N	---	31	---
	7	Merozoite	6	11	23	2	N	---	36	---
	7	Merozoite	7	25	23	3	N	---	51	---
	7	Merozoite	8	9	9	4	N	---	22	---
	7	Merozoite	9	14	4	3	N	---	21	---
	7	Merozoite	10	24	18	1	N	---	43	---
	8	Troph	1	63	78	52	N	---	193	193
	9	Schizont	1	15	64	12	Y	0, 1, 3	91	246
	9	Schizont	2	8	28	2	Y	0, 1, 5 : 0, 4, 1	38	---
	9	Schizont	3	7	18	2	Y	2, 2, 1	27	---
	9	Schizont	4	15	22	2	Y	3, 3, 2	39	---
	9	Schizont	5	26	22	3	Y	2, 1, 1 : 2, 5, 0	51	---
	Totals:			686	873	252			1811	1811
Experiment	20220722 Nup221 M2 10hpi
	Cell number	Cell Stage	Nucleus number	Number of GFP Nups	Number of Myc nups	Number of colocalized Nups	CP (Y or N)	Number of nups around CP(GFP, Myc, colocalized)	Total number of nups in nucleus	Total number nups in cell
	1	Troph	1	22	39	17	N	---	78	169
	1	Troph	2	31	43	17	N	---	91	---
	2	Merozoite	1	10	5	1	N	---	16	16
	3	Schizont	1	11	17	4	Y	5, 0, 3	32	227
	3	Schizont	2	11	17	2	Y	4, 0, 2	30	---
	3	Schizont	3	14	23	3	Y	5, 0, 1	40	---
	3	Schizont	4	13	15	0	Y	4, 2, 0	28	---
	3	Schizont	5	9	12	2	Y	5, 0, 2	23	---
	3	Schizont	6	15	17	0	Y	7, 2, 0	32	---
	3	Schizont	7	13	7	0	Y	5, 1, 0	20	---
	3	Schizont	8	10	11	1	Y	5, 1, 0	22	---
	4	Troph	1	48	20	13	N	---	81	81
	5	Schizont	1	22	11	2	Y	4, 0, 1	35	63
	5	Schizont	2	12	15	1	Y	6, 0, 0	28	---
	6	Troph	1	40	32	15	Y	2, 1, 0	87	148
	6	Troph	2	29	18	14	Y	1, 0, 0	61	---
	7	Troph	1	63	16	0	N	---	79	79
	8	Schizont	1	22	10	5	N	---	37	120
	8	Schizont	2	23	8	0	N	---	31	---
	8	Schizont	3	18	6	4	N	---	28	---
	8	Schizont	4	11	13		N	---	24	---
	Totals:			447	355	101			903	903
Experiment	20220722 Nup221 M2 20hpi
	Cell number	Cell Stage	Nucleus number	Number of GFP Nups	Number of Myc nups	Number of colocalized Nups	CP (Y or N)	Number of nups around CP(GFP, Myc, colocalized)	Total number of nups in nucleus	Total number nups in cell
	1	Schizont	1	29	37	2	Y	2, 2, 1,	68	288
	1	Schizont	2	28	52	5	Y	2, 2, 1,	85	---
	1	Schizont	3	17	46	5	Y	0, 5, 1,	68	---
	1	Schizont	4	16	46	5	Y	2, 3, 0	67	---
	2	Schizont	1	23	23	2	Y	0, 2, 0	48	269
	2	Schizont	2	17	23	3	Y	6, 0, 2 : 1, 5, 0	43	---
	2	Schizont	3	13	28	7	Y	2, 0, 3	48	---
	2	Schizont	4	14	20	4	Y	1, 1, 0 : 1, 1, 2	38	---
	2	Schizont	5	24	22	1	Y	0, 6, 0 : 2, 3, 0	47	---
	2	Schizont	6	22	20	3	Y	0, 2, 1 : 3, 1, 0	45	---
	3	Merozoite	1	15	28	5	N	---	48	48
	4	Schizont	1	13	42	8	Y	0, 1, 0 : 0, 7, 1	63	275
	4	Schizont	2	22	43	5	Y	1, 3, 1	70	---
	4	Schizont	3	12	16	1	Y	1, 1, 0	29	---
	4	Schizont	4	12	26	1	Y	0, 2, 1	39	---
	4	Schizont	5	16	31	3	Y	0, 1, 0 : 0, 3, 0	50	---
	4	Schizont	6	4	17	3	Y	1, 1, 2	24	---
	5	Schizont					N	---	0	---
	5	Schizont					N	---	0	---
	6	Schizont	1	26	23	7	Y	5, 2, 0	56	295
	6	Schizont	2	32	19	5	Y	5, 2, 1	56	---
	6	Schizont	3	40	36	9	Y	4, 1, 1 : 4, 0, 1	85	---
	6	Schizont	4	19	16	7	Y	5, 1, 0	42	---
	6	Schizont	5	27	23	6	Y	4, 1, 0	56	---
	7	Troph	1	25	35	16	N	---	76	76
	8	Troph					N	---	0	---
	9	Troph	1	38	48	15	N	---	101	101
	10	Schizont	1	8	18	0	N	---	26	197
	10	Schizont	2	16	49	3	Y	1, 2, 1	68	---
	10	Schizont	3	14	39	2	Y	0, 6, 0	55	---
	10	Schizont	4	12	34	2	Y	1, 0, 0	48	---
	Totals:			554	860	135	0	0	1549	1549
Experiment	20221008 Nup221 M1 10hpi
	Cell number	Cell Stage	Nucleus number	Number of GFP Nups	Number of Myc nups	Number of colocalized Nups	CP (Y or N)	Number of nups around CP(GFP, Myc, colocalized)	Total number of nups in nucleus	Total number nups in cell
	1	Merozoite	1	14	11	0	Y	5, 0, 0	25	191
	1	Merozoite	2	19	10	0	Y	5, 1, 0	29	---
	1	Merozoite	3	18	11	2	Y	4, 0, 2	31	---
	1	Merozoite	4	16	9	2	Y	4, 1, 1	27	---
	1	Merozoite	5	12	6	1	Y	4, 0, 1	19	---
	1	Merozoite	6	12	6	4	Y	4, 0, 2	22	---
	1	Merozoite	7	14	5	0	Y	3, 0, 0	19	---
	1	Merozoite	8	10	8	1	Y	3, 0, 0	19	---
	2	Troph	1	95	68	75	Y	0, 2, 6 : 2, 1, 1	238	238
	3	Merozoite	1	4	3	5	Y	0, 0, 2	12	117
	3	Merozoite	2	5	3	6	Y	0, 0, 4	14	---
	3	Merozoite	3	10	3	5	Y	2, 0, 4	18	---
	3	Merozoite	4	9	2	3	Y	1, 0, 2	14	---
	3	Merozoite	5	6	3	4	Y	0, 0, 4	13	---
	3	Merozoite	6	8	5	4	Y	1, 1, 2	17	---
	3	Merozoite	7	12	2	2	Y	1, 0, 1	16	---
	3	Merozoite	8	6	3	4	Y	0, 0, 2	13	---
	4	Schizont	1	17	11	16	Y	0, 2, 5 : 1, 3, 3	44	179
	4	Schizont	2	12	26	25	Y	0, 3, 4 : 0, 1,5 : 0, 4, 2	63	---
	4	Schizont	3	13	12	6	Y	1, 2, 4	31	---
	4	Schizont	4	10	15	16	Y	0, 4, 4	41	---
	6	Schizont	1	12	31	22	Y	1, 4, 3	65	65
	Totals:			334	253	203			790	790
Experiment	20221008 Nup221 M1 20hpi
	Cell number	Cell Stage	Nucleus number	Number of GFP Nups	Number of Myc nups	Number of colocalized Nups	CP (Y or N)	Number of nups around CP(GFP, Myc, colocalized)	Total number of nups in nucleus	Total number nups in cell
	3	Troph	1	83	109	52	Y	0, 3, 3 : 2, 2, 3 : 0, 4, 1 : 1, 2, 2	244	244
	4	Troph	1	51	38	15	N	---	104	160
		Troph	2	12	35	9	Y	0, 2, 0 : 0, 1, 0	56	---
	Totals:			146	182	76			404	404
