# Supplementary material for: Nuclear pore complexes undergo Nup221 exchange during blood-stage asexual replication of Plasmodium parasites
Source: mSphere. 2024 Nov 11;9(12):e00750-24. doi: 10.1128/msphere.00750-24 (PMC11656741; doi:10.1128/msphere.00750-24)
Supplement: Table S2 — NPC diameter. [file msphere.00750-24-s0003.xlsx]

## Sheet: Nup138
Cell Number	NPC diameter (nm post expansion)	NPC Diameter (nm pre-expansion)	Cell Number	NPC diameter (nm post expansion)	NPC Diameter (nm pre-expansion)	Cell Number	NPC diameter (nm post expansion)	NPC Diameter (nm pre-expansion)	Cell Number	NPC diameter (nm post expansion)	NPC Diameter (nm pre-expansion)
1	319	73.1651	4	285	65.367	7	430	98.6239	10	248	56.8807
1	303	69.4954	4	318	72.9358	7	389	89.2202	10	238	54.5872
1	327	75	4	412	94.4954	7	355	81.422	10	286	65.5963
1	270	61.9266	4	369	84.633	7	316	72.4771	10	349	80.0459
1	392	89.9083	4	437	100.229	7	395	90.5963	10	327	75
1	258	59.1743	4	354	81.1927	7	459	105.275	10	377	86.4679
1	504	115.596	4	510	116.972	7	326	74.7706	10	356	81.6514
1	382	87.6147	4	292	66.9725	7	364	83.4862	10	362	83.0275
1	317	72.7064	4	395	90.5963	7	255	58.4862	10	317	72.7064
1	317	72.7064	4	354	81.1927	7	427	97.9358	10	351	80.5046
1	305	69.9541	4	361	82.7982	7	376	86.2385	10	277	63.5321
1	301	69.0367	4	326	74.7706	7	320	73.3945	10	335	76.8349
1	321	73.6239	4	285	65.367	7	348	79.8165	10	227	52.0642
1	355	81.422	4	320	73.3945	7	389	89.2202	10	277	63.5321
1	319	73.1651	4	461	105.734	7	276	63.3028	10	427	97.9358
1	286	65.5963	4	292	66.9725	7	376	86.2385	10	284	65.1376
1	317	72.7064	4	381	87.3853	7	400	91.7431	10	301	69.0367
1	349	80.0459	4	354	81.1927	7	353	80.9633	10	317	72.7064
1	319	73.1651	4	364	83.4862	7	427	97.9358	10	327	75
1	321	73.6239	4	334	76.6055	7	302	69.2661	10	428	98.1651
1	327	75	4	318	72.9358	7	353	80.9633	10	414	94.9541
1	335	76.8349	4	491	112.615	7	403	92.4312	10	392	89.9083
1	321	73.6239	4	316	72.4771	7	302	69.2661	10	382	87.6147
1	476	109.174	4	395	90.5963	8	538	123.394	10	349	80.0459
1	321	73.6239	4	292	66.9725	8	535	122.706	10	362	83.0275
1	321	73.6239	4	257	58.945	8	382	87.6147	10	286	65.5963
1	227	52.0642	4	355	81.422	8	443	101.606	10	286	65.5963
1	362	83.0275	4	302	69.2661	8	348	79.8165	10	317	72.7064
1	303	69.4954	4	316	72.4771	8	424	97.2477	10	317	72.7064
1	256	58.7156	4	237	54.3578	8	237	54.3578	10	327	75
1	351	80.5046	4	361	82.7982	8	285	65.367	11	396	90.8257
2	404	92.6606	4	414	94.9541	8	302	69.2661	11	527	120.872
2	356	81.6514	4	334	76.6055	8	285	65.367	11	256	58.7156
2	497	113.991	4	285	65.367	8	461	105.734	11	321	73.6239
2	448	102.752	4	391	89.6789	8	459	105.275	11	327	75
2	428	98.1651	4	496	113.761	8	481	110.321	11	396	90.8257
2	285	65.367	4	276	63.3028	8	425	97.4771	11	270	61.9266
2	404	92.6606	4	361	82.7982	8	471	108.028	11	335	76.8349
2	493	113.073	4	430	98.6239	8	302	69.2661	11	286	65.5963
2	292	66.9725	4	283	64.9083	8	380	87.156	11	303	69.4954
2	431	98.8532	4	427	97.9358	8	381	87.3853	11	428	98.1651
2	283	64.9083	4	510	116.972	8	257	58.945	11	461	105.734
2	300	68.8073	4	426	97.7064	8	481	110.321	11	396	90.8257
2	283	64.9083	4	348	79.8165	8	431	98.8532	11	482	110.55
2	381	87.3853	4	427	97.9358	8	481	110.321	11	384	88.0734
2	396	90.8257	4	376	86.2385	8	250	57.3394	11	428	98.1651
2	432	99.0826	4	381	87.3853	8	443	101.606	11	336	77.0642
2	370	84.8624	4	326	74.7706	8	250	57.3394	11	238	54.5872
2	381	87.3853	4	355	81.422	8	285	65.367	11	270	61.9266
2	444	101.835	4	354	81.1927	8	300	68.8073	11	292	66.9725
2	404	92.6606	4	369	84.633	8	285	65.367	11	336	77.0642
2	603	138.303	5	444	101.835	8	276	63.3028	11	336	77.0642
3	426	97.7064	5	317	72.7064	8	382	87.6147	11	384	88.0734
3	609	139.679	5	383	87.844	8	389	89.2202	11	270	61.9266
3	317	72.7064	5	396	90.8257	8	425	97.4771	11	355	81.422
3	285	65.367	5	391	89.6789	8	353	80.9633	11	303	69.4954
3	326	74.7706	5	349	80.0459	8	376	86.2385	11	327	75
3	303	69.4954	5	285	65.367	8	302	69.2661	11	227	52.0642
3	354	81.1927	5	336	77.0642	8	247	56.6514	11	270	61.9266
3	258	59.1743	5	270	61.9266	8	316	72.4771	11	404	92.6606
3	351	80.5046	5	292	66.9725	8	353	80.9633	11	251	57.5688
3	383	87.844	5	365	83.7156	8	320	73.3945	11	317	72.7064
3	277	63.5321	5	277	63.5321	8	285	65.367	11	277	63.5321
3	376	86.2385	5	250	57.3394	8	333	76.3761	11	384	88.0734
3	326	74.7706	5	277	63.5321	8	291	66.7431	11	524	120.183
3	376	86.2385	5	326	74.7706	8	355	81.422	11	305	69.9541
3	300	68.8073	5	317	72.7064	8	376	86.2385	11	433	99.3119
3	283	64.9083	5	317	72.7064	8	425	97.4771	11	362	83.0275
3	326	74.7706	5	270	61.9266	8	302	69.2661	11	396	90.8257
3	336	77.0642	5	250	57.3394	8	395	90.5963	11	527	120.872
3	426	97.7064	5	292	66.9725	8	316	72.4771	11	454	104.128
3	277	63.5321	5	317	72.7064	8	326	74.7706	11	415	95.1835
3	250	57.3394	5	334	76.6055	8	360	82.5688	11	305	69.9541
3	356	81.6514	5	258	59.1743	8	320	73.3945	12	301	69.0367
3	334	76.6055	5	326	74.7706	8	461	105.734	12	321	73.6239
3	365	83.7156	5	300	68.8073	8	430	98.6239	12	496	113.761
3	283	64.9083	5	270	61.9266	8	424	97.2477	12	461	105.734
3	224	51.3761	5	354	81.1927	8	302	69.2661	12	305	69.9541
3	283	64.9083	5	300	68.8073	8	369	84.633	12	303	69.4954
3	321	73.6239	5	326	74.7706	8	431	98.8532	12	321	73.6239
3	326	74.7706	5	206	47.2477	8	335	76.8349	12	327	75
3	317	72.7064	5	305	69.9541	8	382	87.6147	12	361	82.7982
3	255	58.4862	6	427	97.9358	8	276	63.3028	12	382	87.6147
3	300	68.8073	6	334	76.6055	8	459	105.275	12	415	95.1835
3	238	54.5872	6	351	80.5046	8	465	106.651	12	461	105.734
3	319	73.1651	6	319	73.1651	9	433	99.3119	12	382	87.6147
3	336	77.0642	6	382	87.6147	9	415	95.1835	12	356	81.6514
3	376	86.2385	6	462	105.963	9	516	118.349	12	317	72.7064
3	326	74.7706	6	336	77.0642	9	355	81.422	12	286	65.5963
3	270	61.9266	6	317	72.7064	9	377	86.4679	12	415	95.1835
3	370	84.8624	6	448	102.752	9	270	61.9266	12	224	51.3761
3	426	97.7064	6	336	77.0642	9	392	89.9083	12	283	64.9083
			6	317	72.7064	9	277	63.5321	12	258	59.1743
			6	334	76.6055	9	404	92.6606	12	321	73.6239
			6	356	81.6514	9	466	106.881	12	286	65.5963
			6	354	81.1927	9	256	58.7156	12	334	76.6055
			6	334	76.6055	9	404	92.6606	12	319	73.1651
			6	401	91.9725	9	349	80.0459	12	415	95.1835
			6	336	77.0642	9	415	95.1835	12	321	73.6239
			6	427	97.9358	9	327	75	12	303	69.4954
			6	305	69.9541	9	303	69.4954	12	550	126.147
			6	349	80.0459	9	396	90.8257	12	428	98.1651
			6	433	99.3119	9	396	90.8257	12	258	59.1743
			6	427	97.9358	9	396	90.8257	13	335	76.8349
			6	305	69.9541	9	277	63.5321	13	401	91.9725
			6	461	105.734	9	305	69.9541	13	356	81.6514
			6	354	81.1927	9	356	81.6514	13	377	86.4679
			6	356	81.6514	9	356	81.6514	13	327	75
			6	327	75	9	384	88.0734	13	284	65.1376
			6	396	90.8257	9	482	110.55	13	501	114.908
			6	354	81.1927	9	382	87.6147	13	504	115.596
			6	438	100.459	9	284	65.1376	13	365	83.7156
			6	473	108.486				13	594	136.239
			6	305	69.9541				13	454	104.128
			6	286	65.5963				13	392	89.9083
			6	327	75				13	384	88.0734
									13	327	75
									13	377	86.4679
									13	384	88.0734
									13	349	80.0459
									13	454	104.128
									13	321	73.6239
									13	292	66.9725
									13	454	104.128
									13	524	120.183
									13	303	69.4954
									13	321	73.6239
									13	414	94.9541
									13	286	65.5963

## Sheet: Nup221
Cell Number	NPC diameter (nm post expansion)	NPC Diameter (nm pre-expansion)	Cell Number	NPC diameter (nm post expansion)	NPC Diameter (nm pre-expansion)	Cell Number	NPC diameter (nm post expansion)	NPC Diameter (nm pre-expansion)
1	321	73.6239	4	326	74.7706	6	432	99.0826
1	277	63.5321	4	326	74.7706	6	305	69.9541
1	317	72.7064	4	215	49.3119	6	401	91.9725
1	396	90.8257	4	336	77.0642	6	250	57.3394
1	396	90.8257	4	326	74.7706	6	200	45.8716
1	396	90.8257	4	326	74.7706	6	317	72.7064
1	354	81.1927	4	326	74.7706	6	356	81.6514
1	365	83.7156	4	285	65.367	6	413	94.7248
1	361	82.7982	4	300	68.8073	6	370	84.8624
1	326	74.7706	4	319	73.1651	6	391	89.6789
1	255	58.4862	4	448	102.752	6	414	94.9541
1	425	97.4771	4	319	73.1651	6	317	72.7064
2	353	80.9633	4	300	68.8073	6	285	65.367
2	353	80.9633	4	321	73.6239	6	401	91.9725
2	506	116.055	4	356	81.6514	6	425	97.4771
2	306	70.1835	4	401	91.9725	6	383	87.844
2	356	81.6514	4	351	80.5046	6	370	84.8624
2	322	73.8532	4	354	81.1927	6	381	87.3853
2	285	65.367	4	319	73.1651	6	285	65.367
2	367	84.1743	4	292	66.9725	6	396	90.8257
2	252	57.7982	4	277	63.5321	6	334	76.6055
2	287	65.8257	4	285	65.367	6	426	97.7064
2	356	81.6514	4	305	69.9541	6	258	59.1743
2	446	102.294	4	356	81.6514	6	305	69.9541
2	351	80.5046	4	326	74.7706	6	326	74.7706
2	379	86.9266	4	285	65.367	6	426	97.7064
3	292	66.9725	4	303	69.4954	6	391	89.6789
3	334	76.6055	4	285	65.367	6	383	87.844
3	354	81.1927	4	285	65.367	6	438	100.459
3	356	81.6514	4	285	65.367	6	396	90.8257
3	432	99.0826	4	285	65.367	6	326	74.7706
3	462	105.963	4	248	56.8807	6	404	92.6606
3	413	94.7248	4	217	49.7706	6	326	74.7706
3	303	69.4954	4	285	65.367	6	250	57.3394
3	501	114.908	4	206	47.2477	6	285	65.367
3	336	77.0642	4	326	74.7706	6	431	98.8532
3	317	72.7064	4	292	66.9725	6	391	89.6789
3	354	81.1927	4	300	68.8073	6	326	74.7706
3	326	74.7706	4	326	74.7706	7	303	69.4954
3	292	66.9725	4	277	63.5321	7	305	69.9541
3	305	69.9541	4	305	69.9541	7	326	74.7706
3	319	73.1651	4	285	65.367	7	361	82.7982
3	319	73.1651	4	336	77.0642	7	351	80.5046
3	425	97.4771	4	319	73.1651	7	376	86.2385
3	426	97.7064	4	277	63.5321	7	326	74.7706
3	370	84.8624	4	255	58.4862	7	283	64.9083
3	453	103.899	4	431	98.8532	7	326	74.7706
3	390	89.4495	4	381	87.3853	7	277	63.5321
3	396	90.8257	4	321	73.6239	7	326	74.7706
3	321	73.6239	4	446	102.294	7	285	65.367
3	462	105.963	4	492	112.844	7	227	52.0642
3	401	91.9725	5	322	73.8532	7	238	54.5872
3	476	109.174	5	271	62.156	7	300	68.8073
3	365	83.7156	5	306	70.1835	7	300	68.8073
3	383	87.844	5	252	57.7982	7	336	77.0642
3	317	72.7064	5	287	65.8257	7	334	76.6055
3	334	76.6055	5	214	49.0826	7	351	80.5046
3	305	69.9541	5	239	54.8165	7	317	72.7064
3	390	89.4495	5	271	62.156	7	326	74.7706
3	326	74.7706	5	217	49.7706
3	305	69.9541	5	385	88.3028
3	444	101.835	5	287	65.8257
3	285	65.367	5	318	72.9358
			5	252	57.7982
			5	358	82.1101
			5	287	65.8257

## Sheet: Nup313
Cell Number	NPC diameter (nm post expansion)	NPC Diameter (nm pre-expansion)	Cell Number	NPC diameter (nm post expansion)	NPC Diameter (nm pre-expansion)	Cell Number	NPC diameter (nm post expansion)	NPC Diameter (nm pre-expansion)	Cell Number	NPC diameter (nm post expansion)	NPC Diameter (nm pre-expansion)	Cell Number	NPC diameter (nm post expansion)	NPC Diameter (nm pre-expansion)
1	540	123.853	4	335	76.8349	7	334	76.6055	9	349	80.0459	11	461	105.734
1	427	97.9358	4	226	51.8349	7	270	61.9266	9	433	99.3119	11	370	84.8624
1	301	69.0367	4	335	76.8349	7	351	80.5046	9	349	80.0459	11	356	81.6514
1	415	95.1835	4	348	79.8165	7	317	72.7064	9	354	81.1927	11	334	76.6055
1	382	87.6147	4	302	69.2661	7	391	89.6789	9	301	69.0367	11	334	76.6055
1	351	80.5046	4	348	79.8165	7	370	84.8624	9	327	75	11	382	87.6147
1	327	75	4	381	87.3853	7	413	94.7248	9	448	102.752	11	327	75
1	433	99.3119	4	400	91.7431	7	383	87.844	9	383	87.844	11	321	73.6239
1	303	69.4954	4	285	65.367	7	404	92.6606	9	404	92.6606	11	377	86.4679
1	362	83.0275	4	460	105.505	7	321	73.6239	9	382	87.6147	11	427	97.9358
1	396	90.8257	4	427	97.9358	7	532	122.018	9	349	80.0459	11	292	66.9725
1	335	76.8349	4	316	72.4771	7	391	89.6789	9	349	80.0459	11	377	86.4679
1	319	73.1651	4	316	72.4771	7	321	73.6239	9	401	91.9725	11	251	57.5688
1	396	90.8257	4	292	66.9725	7	317	72.7064	9	391	89.6789	11	365	83.7156
1	473	108.486	4	354	81.1927	7	277	63.5321	9	303	69.4954	11	354	81.1927
1	427	97.9358	4	395	90.5963	7	326	74.7706	9	319	73.1651	11	351	80.5046
1	390	89.4495	4	320	73.3945	7	334	76.6055	9	354	81.1927	11	361	82.7982
1	404	92.6606	4	320	73.3945	7	285	65.367	9	377	86.4679	11	454	104.128
1	356	81.6514	4	389	89.2202	7	354	81.1927	9	351	80.5046	11	427	97.9358
1	384	88.0734	4	391	89.6789	7	383	87.844	9	433	99.3119	11	286	65.5963
1	384	88.0734	4	424	97.2477	7	376	86.2385	9	396	90.8257	11	404	92.6606
1	351	80.5046	4	361	82.7982	7	383	87.844	9	466	106.881	11	413	94.7248
1	349	80.0459	4	364	83.4862	7	370	84.8624	9	349	80.0459	11	454	104.128
1	227	52.0642	4	316	72.4771	7	453	103.899	9	433	99.3119	11	361	82.7982
1	336	77.0642	4	414	94.9541	7	326	74.7706	9	425	97.4771	11	427	97.9358
1	392	89.9083	4	269	61.6972	7	303	69.4954	9	317	72.7064	11	327	75
1	392	89.9083	4	354	81.1927	7	370	84.8624	9	351	80.5046	11	404	92.6606
1	414	94.9541	4	354	81.1927	7	326	74.7706	9	391	89.6789	11	334	76.6055
1	377	86.4679	4	354	81.1927	7	305	69.9541	9	425	97.4771	11	370	84.8624
1	477	109.404	4	285	65.367	7	349	80.0459	9	370	84.8624	11	404	92.6606
1	356	81.6514	4	326	74.7706	7	326	74.7706	9	336	77.0642	11	334	76.6055
1	428	98.1651	4	326	74.7706	7	361	82.7982	9	321	73.6239	11	396	90.8257
1	392	89.9083	4	302	69.2661	7	391	89.6789	9	349	80.0459	11	361	82.7982
1	351	80.5046	4	426	97.7064	7	336	77.0642	9	327	75	11	391	89.6789
1	449	102.982	5	277	63.5321	7	277	63.5321	9	301	69.0367	11	327	75
1	414	94.9541	5	396	90.8257	7	356	81.6514	9	433	99.3119	11	334	76.6055
1	327	75	5	382	87.6147	7	356	81.6514	9	482	110.55	11	354	81.1927
1	384	88.0734	5	251	57.5688	7	361	82.7982	9	427	97.9358	11	305	69.9541
1	349	80.0459	5	251	57.5688	7	321	73.6239	9	507	116.284	11	356	81.6514
1	327	75	5	292	66.9725	7	356	81.6514	9	475	108.945	11	327	75
1	382	87.6147	5	336	77.0642	7	305	69.9541	9	404	92.6606	11	428	98.1651
1	433	99.3119	5	370	84.8624	7	277	63.5321	9	396	90.8257	11	354	81.1927
1	477	109.404	5	327	75	7	227	52.0642	9	477	109.404	11	415	95.1835
1	377	86.4679	5	317	72.7064	7	396	90.8257	9	413	94.7248	11	327	75
1	349	80.0459	5	251	57.5688	8	247	56.6514	9	361	82.7982	11	305	69.9541
1	335	76.8349	5	327	75	8	320	73.3945	9	433	99.3119	12	351	80.5046
1	349	80.0459	5	327	75	8	285	65.367	9	382	87.6147	12	482	110.55
1	335	76.8349	5	317	72.7064	8	496	113.761	9	334	76.6055	12	336	77.0642
1	355	81.422	5	377	86.4679	8	496	113.761	9	354	81.1927	12	349	80.0459
1	355	81.422	5	355	81.422	8	447	102.523	9	404	92.6606	12	461	105.734
1	251	57.5688	5	305	69.9541	8	414	94.9541	9	507	116.284	12	361	82.7982
1	349	80.0459	5	428	98.1651	8	443	101.606	9	404	92.6606	12	404	92.6606
1	370	84.8624	5	390	89.4495	8	522	119.725	9	404	92.6606	12	370	84.8624
1	286	65.5963	5	427	97.9358	8	360	82.5688	9	351	80.5046	12	444	101.835
2	371	85.0917	5	335	76.8349	8	364	83.4862	9	305	69.9541	12	286	65.5963
2	259	59.4037	5	384	88.0734	8	382	87.6147	9	292	66.9725	12	327	75
2	428	98.1651	5	277	63.5321	8	333	76.3761	9	444	101.835	12	354	81.1927
2	355	81.422	5	362	83.0275	8	471	108.028	9	365	83.7156	12	404	92.6606
2	318	72.9358	5	362	83.0275	8	355	81.422	9	377	86.4679	12	354	81.1927
2	270	61.9266	5	365	83.7156	8	353	80.9633	9	438	100.459	12	327	75
2	305	69.9541	5	321	73.6239	8	283	64.9083	9	365	83.7156	12	334	76.6055
2	305	69.9541	5	382	87.6147	8	353	80.9633	9	377	86.4679	12	327	75
2	355	81.422	5	404	92.6606	8	320	73.3945	9	370	84.8624	12	351	80.5046
2	327	75	5	327	75	8	496	113.761	9	327	75	12	351	80.5046
2	251	57.5688	5	365	83.7156	8	395	90.5963	9	383	87.844	12	321	73.6239
2	251	57.5688	5	292	66.9725	8	395	90.5963	9	433	99.3119	12	404	92.6606
2	191	43.8073	5	319	73.1651	8	395	90.5963	9	305	69.9541	12	354	81.1927
2	238	54.5872	5	327	75	8	465	106.651	9	349	80.0459	12	354	81.1927
2	251	57.5688	5	256	58.7156	8	355	81.422	9	382	87.6147	12	377	86.4679
2	352	80.7339	5	327	75	8	390	89.4495	9	361	82.7982	12	321	73.6239
2	327	75	5	317	72.7064	8	360	82.5688	9	351	80.5046	12	321	73.6239
2	277	63.5321	5	377	86.4679	8	403	92.4312	9	354	81.1927	12	321	73.6239
2	305	69.9541	5	335	76.8349	8	403	92.4312	10	461	105.734	12	391	89.6789
2	251	57.5688	5	401	91.9725	8	369	84.633	10	461	105.734	12	370	84.8624
2	303	69.4954	5	356	81.6514	8	430	98.6239	10	413	94.7248	12	349	80.0459
3	327	75	5	351	80.5046	8	447	102.523	10	361	82.7982	12	377	86.4679
3	404	92.6606	5	404	92.6606	8	333	76.3761	10	377	86.4679	12	427	97.9358
3	390	89.4495	5	305	69.9541	8	424	97.2477	10	356	81.6514	12	466	106.881
3	238	54.5872	5	370	84.8624	8	506	116.055	10	354	81.1927	12	391	89.6789
3	284	65.1376	6	322	73.8532	8	403	92.4312	10	305	69.9541	12	334	76.6055
3	427	97.9358	6	366	83.945	8	459	105.275	10	286	65.5963
3	305	69.9541	6	327	75	8	447	102.523	10	286	65.5963
3	377	86.4679	6	392	89.9083	8	425	97.4771	10	391	89.6789
3	321	73.6239	6	362	83.0275	8	276	63.3028	10	396	90.8257
3	404	92.6606	6	382	87.6147	8	318	72.9358	10	354	81.1927
3	415	95.1835	6	362	83.0275	8	285	65.367	10	404	92.6606
3	305	69.9541	6	305	69.9541	8	403	92.4312	10	286	65.5963
3	351	80.5046	6	350	80.2752	8	369	84.633	10	356	81.6514
3	392	89.9083	6	362	83.0275	8	403	92.4312	10	321	73.6239
3	433	99.3119	6	337	77.2936	8	403	92.4312	10	404	92.6606
3	414	94.9541	6	377	86.4679	8	461	105.734	10	425	97.4771
3	404	92.6606	6	405	92.8899	8	364	83.4862	10	462	105.963
3	382	87.6147	6	301	69.0367	8	316	72.4771	10	482	110.55
3	404	92.6606	6	397	91.055	8	390	89.4495	10	383	87.844
3	286	65.5963	6	428	98.1651	8	369	84.633	10	401	91.9725
3	365	83.7156	6	362	83.0275	8	360	82.5688	10	391	89.6789
			6	327	75	8	285	65.367	10	349	80.0459
			6	284	65.1376	8	395	90.5963	10	305	69.9541
			6	256	58.7156	8	250	57.3394	10	334	76.6055
			6	371	85.0917	8	355	81.422	10	327	75
			6	286	65.5963	8	403	92.4312	10	425	97.4771
			6	371	85.0917	8	461	105.734	10	428	98.1651
			6	337	77.2936	8	437	100.229	10	383	87.844
			6	303	69.4954	8	360	82.5688	10	504	115.596
			6	318	72.9358	8	364	83.4862	10	382	87.6147
			6	392	89.9083	8	403	92.4312	10	383	87.844
			6	405	92.8899	8	335	76.8349	10	438	100.459
			6	382	87.6147	8	395	90.5963	10	382	87.6147
			6	301	69.0367	8	320	73.3945	10	391	89.6789
			6	320	73.3945	8	355	81.422	10	277	63.5321
			6	355	81.422	8	316	72.4771	10	354	81.1927
			6	284	65.1376	8	320	73.3945	10	305	69.9541
			6	251	57.5688	8	302	69.2661	10	327	75
			6	225	51.6055	8	353	80.9633	10	356	81.6514
						8	320	73.3945	10	351	80.5046
						8	320	73.3945	10	461	105.734
						8	414	94.9541	10	321	73.6239
						8	355	81.422	10	377	86.4679
						8	381	87.3853	10	415	95.1835
						8	425	97.4771	10	383	87.844
						8	431	98.8532	10	377	86.4679
						8	353	80.9633	10	354	81.1927
						8	403	92.4312	10	377	86.4679
						8	318	72.9358	10	438	100.459
						8	369	84.633	10	404	92.6606
						8	382	87.6147	10	433	99.3119
						8	364	83.4862	10	413	94.7248
						8	269	61.6972	10	336	77.0642
						8	414	94.9541	10	336	77.0642
						8	427	97.9358	10	396	90.8257
						8	395	90.5963	10	401	91.9725
						8	353	80.9633	10	370	84.8624
						8	326	74.7706	10	361	82.7982
									10	431	98.8532
									10	404	92.6606
